# Supplementary material for: Teaching Recombinable Motifs Through Simple Examples
Source: Cogn Sci. 2025 Aug 14;49(8):e70103. doi: 10.1111/cogs.70103 (PMC12351526; doi:10.1111/cogs.70103)
Supplement: Supplementary file 1 — Data S1 [file COGS-49-e70103-s001.zip]

Archive with 7 entries (6 files):
- cogs70103-sup-0001-SuppMat/
- cogs70103-sup-0001-SuppMat/motifs_supplement_final.aux
- cogs70103-sup-0001-SuppMat/motifs_supplement_final.bbl
- cogs70103-sup-0001-SuppMat/motifs_supplement_final.blg
- cogs70103-sup-0001-SuppMat/motifs_supplement_final.log
- cogs70103-sup-0001-SuppMat/motifs_supplement_final.out
- cogs70103-sup-0001-SuppMat/motifs_supplement_final.pdf
