# Supplementary material for: Teaching Recombinable Motifs Through Simple Examples
Source: Cogn Sci. 2025 Aug 14;49(8):e70103. doi: 10.1111/cogs.70103 (PMC12351526; doi:10.1111/cogs.70103)
Supplement: Supplementary file 1 — Data S1 [file COGS-49-e70103-s001.zip › cogs70103-sup-0001-SuppMat/motifs_supplement_final.aux]

\relax 
\providecommand\hyper@newdestlabel[2]{}
\providecommand\HyperFirstAtBeginDocument{\AtBeginDocument}
\HyperFirstAtBeginDocument{\ifx\hyper@anchor\@undefined
\global\let\oldnewlabel\newlabel
\gdef\newlabel#1#2{\newlabelxx{#1}#2}
\gdef\newlabelxx#1#2#3#4#5#6{\oldnewlabel{#1}{{#2}{#3}}}
\AtEndDocument{\ifx\hyper@anchor\@undefined
\let\newlabel\oldnewlabel
\fi}
\fi}
\global\let\hyper@last\relax 
\gdef\HyperFirstAtBeginDocument#1{#1}
\providecommand\HyField@AuxAddToFields[1]{}
\providecommand\HyField@AuxAddToCoFields[2]{}
\bibstyle{apsr}
\providecommand \oddpage@label [2]{}
\@writefile{toc}{\contentsline {section}{\numberline {1}Stimuli}{1}{section.1}\protected@file@percent }
\@writefile{toc}{\contentsline {section}{\numberline {2}Experiment 1: Variants of the pedagogical sampling model}{1}{section.2}\protected@file@percent }
\@writefile{toc}{\contentsline {subsection}{\numberline {2.1}Building a complexity penalty into the pedagogical sampling model}{1}{subsection.2.1}\protected@file@percent }
\newlabel{teacher_infer}{{1}{1}{Building a complexity penalty into the pedagogical sampling model}{equation.2.1}{}}
\newlabel{utility}{{2}{1}{Building a complexity penalty into the pedagogical sampling model}{equation.2.2}{}}
\newlabel{softmax}{{3}{2}{Building a complexity penalty into the pedagogical sampling model}{equation.2.3}{}}
\@writefile{lof}{\contentsline {figure}{\numberline {S1}{\ignorespaces \normalfont  Bayesian information criterion (BIC): each dot represents the BIC of each model for each participant, where lower values indicate better model fit. The red dotted line indicates the BIC of the strong-sampling model for all participants. Overall, adding a complexity penalty (with simplicity) does not improve model fit relative to the standard pedagogical sampling model (without simplicity).\relax }}{2}{figure.caption.1}\protected@file@percent }
\providecommand*\caption@xref[2]{\@setref\relax\@undefined{#1}}
\newlabel{fig:BIC}{{S1}{2}{\normalfont Bayesian information criterion (BIC): each dot represents the BIC of each model for each participant, where lower values indicate better model fit. The red dotted line indicates the BIC of the strong-sampling model for all participants. Overall, adding a complexity penalty (with simplicity) does not improve model fit relative to the standard pedagogical sampling model (without simplicity).\relax }{figure.caption.1}{}}
\@writefile{toc}{\contentsline {subsection}{\numberline {2.2}Baseline simplicity model}{3}{subsection.2.2}\protected@file@percent }
\newlabel{utility_simplicity}{{4}{3}{Baseline simplicity model}{equation.2.4}{}}
\@writefile{toc}{\contentsline {subsection}{\numberline {2.3}Left-to-right bias model}{3}{subsection.2.3}\protected@file@percent }
\newlabel{utility_bias_baseline}{{5}{4}{Left-to-right bias model}{equation.2.5}{}}
\@writefile{toc}{\contentsline {subsection}{\numberline {2.4}Building a left-to-right bias into the pedagogical sampling model}{4}{subsection.2.4}\protected@file@percent }
\newlabel{utility_bias}{{6}{4}{Building a left-to-right bias into the pedagogical sampling model}{equation.2.6}{}}
\@writefile{toc}{\contentsline {section}{\numberline {3}Comparing learner performance to the baseline learner model after exclusions}{4}{section.3}\protected@file@percent }
\gdef \@abspage@last{5}
