# Supplementary material for: Teaching Recombinable Motifs Through Simple Examples
Source: Cogn Sci. 2025 Aug 14;49(8):e70103. doi: 10.1111/cogs.70103 (PMC12351526; doi:10.1111/cogs.70103)
Supplement: Supplementary file 1 — Data S1 [file COGS-49-e70103-s001.zip › cogs70103-sup-0001-SuppMat/motifs_supplement_final.bbl]

\begin{thebibliography}{xx}

\end{thebibliography}
