# Supplementary material for: Teaching Recombinable Motifs Through Simple Examples
Source: Cogn Sci. 2025 Aug 14;49(8):e70103. doi: 10.1111/cogs.70103 (PMC12351526; doi:10.1111/cogs.70103)
Supplement: Supplementary file 1 — Data S1 [file COGS-49-e70103-s001.zip › cogs70103-sup-0001-SuppMat/motifs_supplement_final.blg]

This is BibTeX, Version 0.99d (TeX Live 2023)
Capacity: max_strings=200000, hash_size=200000, hash_prime=170003
The top-level auxiliary file: motifs_supplement_final.aux
The style file: apsr.bst
I found no \citation commands---while reading file motifs_supplement_final.aux
I found no \bibdata command---while reading file motifs_supplement_final.aux
You've used 0 entries,
            2874 wiz_defined-function locations,
            638 strings with 4742 characters,
and the built_in function-call counts, 32 in all, are:
= -- 0
> -- 0
< -- 0
+ -- 0
- -- 0
* -- 0
:= -- 18
add.period$ -- 0
call.type$ -- 0
change.case$ -- 0
chr.to.int$ -- 0
cite$ -- 0
duplicate$ -- 0
empty$ -- 1
format.name$ -- 0
if$ -- 1
int.to.chr$ -- 5
int.to.str$ -- 0
missing$ -- 0
newline$ -- 3
num.names$ -- 0
pop$ -- 0
preamble$ -- 1
purify$ -- 0
quote$ -- 0
skip$ -- 1
stack$ -- 0
substring$ -- 0
swap$ -- 0
text.length$ -- 0
text.prefix$ -- 0
top$ -- 0
type$ -- 0
warning$ -- 0
while$ -- 0
width$ -- 0
write$ -- 2
(There were 2 error messages)
