# Supplementary material for: Teaching Recombinable Motifs Through Simple Examples
Source: Cogn Sci. 2025 Aug 14;49(8):e70103. doi: 10.1111/cogs.70103 (PMC12351526; doi:10.1111/cogs.70103)
Supplement: Supplementary file 1 — Data S1 [file COGS-49-e70103-s001.zip › cogs70103-sup-0001-SuppMat/motifs_supplement_final.log]

This is pdfTeX, Version 3.141592653-2.6-1.40.25 (TeX Live 2023) (preloaded format=pdflatex 2023.8.9)  24 JUL 2025 14:28
entering extended mode
 restricted \write18 enabled.
 file:line:error style messages enabled.
 %&-line parsing enabled.
**motifs_supplement_final.tex
(./motifs_supplement_final.tex
LaTeX2e <2022-11-01> patch level 1
L3 programming layer <2023-02-22>
(/usr/local/texlive/2023/texmf-dist/tex/latex/base/article.cls
Document Class: article 2022/07/02 v1.4n Standard LaTeX document class
(/usr/local/texlive/2023/texmf-dist/tex/latex/base/size12.clo
File: size12.clo 2022/07/02 v1.4n Standard LaTeX file (size option)
)
\c@part=\count185
\c@section=\count186
\c@subsection=\count187
\c@subsubsection=\count188
\c@paragraph=\count189
\c@subparagraph=\count190
\c@figure=\count191
\c@table=\count192
\abovecaptionskip=\skip48
\belowcaptionskip=\skip49
\bibindent=\dimen140
)
(/usr/local/texlive/2023/texmf-dist/tex/latex/geometry/geometry.sty
Package: geometry 2020/01/02 v5.9 Page Geometry

(/usr/local/texlive/2023/texmf-dist/tex/latex/graphics/keyval.sty
Package: keyval 2022/05/29 v1.15 key=value parser (DPC)
\KV@toks@=\toks16
)
(/usr/local/texlive/2023/texmf-dist/tex/generic/iftex/ifvtex.sty
Package: ifvtex 2019/10/25 v1.7 ifvtex legacy package. Use iftex instead.

(/usr/local/texlive/2023/texmf-dist/tex/generic/iftex/iftex.sty
Package: iftex 2022/02/03 v1.0f TeX engine tests
))
\Gm@cnth=\count193
\Gm@cntv=\count194
\c@Gm@tempcnt=\count195
\Gm@bindingoffset=\dimen141
\Gm@wd@mp=\dimen142
\Gm@odd@mp=\dimen143
\Gm@even@mp=\dimen144
\Gm@layoutwidth=\dimen145
\Gm@layoutheight=\dimen146
\Gm@layouthoffset=\dimen147
\Gm@layoutvoffset=\dimen148
\Gm@dimlist=\toks17
)
(/usr/local/texlive/2023/texmf-dist/tex/latex/setspace/setspace.sty
Package: setspace 2022/12/04 v6.7b set line spacing
)
(/usr/local/texlive/2023/texmf-dist/tex/latex/natbib/natbib.sty
Package: natbib 2010/09/13 8.31b (PWD, AO)
\bibhang=\skip50
\bibsep=\skip51
LaTeX Info: Redefining \cite on input line 694.
\c@NAT@ctr=\count196
)
(/usr/local/texlive/2023/texmf-dist/tex/latex/caption/caption.sty
Package: caption 2023/03/12 v3.6j Customizing captions (AR)

(/usr/local/texlive/2023/texmf-dist/tex/latex/caption/caption3.sty
Package: caption3 2023/03/12 v2.4 caption3 kernel (AR)
\caption@tempdima=\dimen149
\captionmargin=\dimen150
\caption@leftmargin=\dimen151
\caption@rightmargin=\dimen152
\caption@width=\dimen153
\caption@indent=\dimen154
\caption@parindent=\dimen155
\caption@hangindent=\dimen156
Package caption Info: Standard document class detected.
)
\c@caption@flags=\count197
\c@continuedfloat=\count198
)
(/usr/local/texlive/2023/texmf-dist/tex/latex/tools/bm.sty
Package: bm 2022/01/05 v1.2f Bold Symbol Support (DPC/FMi)
\symboldoperators=\mathgroup4
\symboldletters=\mathgroup5
\symboldsymbols=\mathgroup6
Package bm Info: No bold for \OMX/cmex/m/n, using \pmb.
LaTeX Font Info:    Redeclaring math alphabet \mathbf on input line 149.
)
(/usr/local/texlive/2023/texmf-dist/tex/latex/amscls/amsthm.sty
Package: amsthm 2020/05/29 v2.20.6
\thm@style=\toks18
\thm@bodyfont=\toks19
\thm@headfont=\toks20
\thm@notefont=\toks21
\thm@headpunct=\toks22
\thm@preskip=\skip52
\thm@postskip=\skip53
\thm@headsep=\skip54
\dth@everypar=\toks23
)
(/usr/local/texlive/2023/texmf-dist/tex/latex/amsfonts/amsfonts.sty
Package: amsfonts 2013/01/14 v3.01 Basic AMSFonts support
\@emptytoks=\toks24
\symAMSa=\mathgroup7
\symAMSb=\mathgroup8
LaTeX Font Info:    Redeclaring math symbol \hbar on input line 98.
LaTeX Font Info:    Overwriting math alphabet `\mathfrak' in version `bold'
(Font)                  U/euf/m/n --> U/euf/b/n on input line 106.
)
(/usr/local/texlive/2023/texmf-dist/tex/latex/amsfonts/amssymb.sty
Package: amssymb 2013/01/14 v3.01 AMS font symbols
)
(/usr/local/texlive/2023/texmf-dist/tex/latex/amsmath/amsmath.sty
Package: amsmath 2022/04/08 v2.17n AMS math features
\@mathmargin=\skip55

For additional information on amsmath, use the `?' option.
(/usr/local/texlive/2023/texmf-dist/tex/latex/amsmath/amstext.sty
Package: amstext 2021/08/26 v2.01 AMS text

(/usr/local/texlive/2023/texmf-dist/tex/latex/amsmath/amsgen.sty
File: amsgen.sty 1999/11/30 v2.0 generic functions
\@emptytoks=\toks25
\ex@=\dimen157
))
(/usr/local/texlive/2023/texmf-dist/tex/latex/amsmath/amsbsy.sty
Package: amsbsy 1999/11/29 v1.2d Bold Symbols
LaTeX Info: Redefining \boldsymbol on input line 28.
\pmbraise@=\dimen158
)
(/usr/local/texlive/2023/texmf-dist/tex/latex/amsmath/amsopn.sty
Package: amsopn 2022/04/08 v2.04 operator names
)
\inf@bad=\count199
LaTeX Info: Redefining \frac on input line 234.
\uproot@=\count266
\leftroot@=\count267
LaTeX Info: Redefining \overline on input line 399.
LaTeX Info: Redefining \colon on input line 410.
\classnum@=\count268
\DOTSCASE@=\count269
LaTeX Info: Redefining \ldots on input line 496.
LaTeX Info: Redefining \dots on input line 499.
LaTeX Info: Redefining \cdots on input line 620.
\Mathstrutbox@=\box51
\strutbox@=\box52
LaTeX Info: Redefining \big on input line 722.
LaTeX Info: Redefining \Big on input line 723.
LaTeX Info: Redefining \bigg on input line 724.
LaTeX Info: Redefining \Bigg on input line 725.
\big@size=\dimen159
LaTeX Font Info:    Redeclaring font encoding OML on input line 743.
LaTeX Font Info:    Redeclaring font encoding OMS on input line 744.
\macc@depth=\count270
LaTeX Info: Redefining \bmod on input line 905.
LaTeX Info: Redefining \pmod on input line 910.
LaTeX Info: Redefining \smash on input line 940.
LaTeX Info: Redefining \relbar on input line 970.
LaTeX Info: Redefining \Relbar on input line 971.
\c@MaxMatrixCols=\count271
\dotsspace@=\muskip16
\c@parentequation=\count272
\dspbrk@lvl=\count273
\tag@help=\toks26
\row@=\count274
\column@=\count275
\maxfields@=\count276
\andhelp@=\toks27
\eqnshift@=\dimen160
\alignsep@=\dimen161
\tagshift@=\dimen162
\tagwidth@=\dimen163
\totwidth@=\dimen164
\lineht@=\dimen165
\@envbody=\toks28
\multlinegap=\skip56
\multlinetaggap=\skip57
\mathdisplay@stack=\toks29
LaTeX Info: Redefining \[ on input line 2953.
LaTeX Info: Redefining \] on input line 2954.
)
(/usr/local/texlive/2023/texmf-dist/tex/latex/amsmath/amscd.sty
Package: amscd 2017/04/14 v2.1 AMS Commutative Diagrams
\athelp@=\toks30
\minaw@=\dimen166
\bigaw@=\dimen167
\minCDarrowwidth=\dimen168
)
(/usr/local/texlive/2023/texmf-dist/tex/latex/jknapltx/mathrsfs.sty
Package: mathrsfs 1996/01/01 Math RSFS package v1.0 (jk)
\symrsfs=\mathgroup9
)
(/usr/local/texlive/2023/texmf-dist/tex/latex/pgf/frontendlayer/tikz.sty
(/usr/local/texlive/2023/texmf-dist/tex/latex/pgf/basiclayer/pgf.sty
(/usr/local/texlive/2023/texmf-dist/tex/latex/pgf/utilities/pgfrcs.sty
(/usr/local/texlive/2023/texmf-dist/tex/generic/pgf/utilities/pgfutil-common.te
x
\pgfutil@everybye=\toks31
\pgfutil@tempdima=\dimen169
\pgfutil@tempdimb=\dimen170
)
(/usr/local/texlive/2023/texmf-dist/tex/generic/pgf/utilities/pgfutil-latex.def
\pgfutil@abb=\box53
) (/usr/local/texlive/2023/texmf-dist/tex/generic/pgf/utilities/pgfrcs.code.tex
(/usr/local/texlive/2023/texmf-dist/tex/generic/pgf/pgf.revision.tex)
Package: pgfrcs 2023-01-15 v3.1.10 (3.1.10)
))
Package: pgf 2023-01-15 v3.1.10 (3.1.10)

(/usr/local/texlive/2023/texmf-dist/tex/latex/pgf/basiclayer/pgfcore.sty
(/usr/local/texlive/2023/texmf-dist/tex/latex/graphics/graphicx.sty
Package: graphicx 2021/09/16 v1.2d Enhanced LaTeX Graphics (DPC,SPQR)

(/usr/local/texlive/2023/texmf-dist/tex/latex/graphics/graphics.sty
Package: graphics 2022/03/10 v1.4e Standard LaTeX Graphics (DPC,SPQR)

(/usr/local/texlive/2023/texmf-dist/tex/latex/graphics/trig.sty
Package: trig 2021/08/11 v1.11 sin cos tan (DPC)
)
(/usr/local/texlive/2023/texmf-dist/tex/latex/graphics-cfg/graphics.cfg
File: graphics.cfg 2016/06/04 v1.11 sample graphics configuration
)
Package graphics Info: Driver file: pdftex.def on input line 107.

(/usr/local/texlive/2023/texmf-dist/tex/latex/graphics-def/pdftex.def
File: pdftex.def 2022/09/22 v1.2b Graphics/color driver for pdftex
))
\Gin@req@height=\dimen171
\Gin@req@width=\dimen172
)
(/usr/local/texlive/2023/texmf-dist/tex/latex/pgf/systemlayer/pgfsys.sty
(/usr/local/texlive/2023/texmf-dist/tex/generic/pgf/systemlayer/pgfsys.code.tex
Package: pgfsys 2023-01-15 v3.1.10 (3.1.10)
(/usr/local/texlive/2023/texmf-dist/tex/generic/pgf/utilities/pgfkeys.code.tex
\pgfkeys@pathtoks=\toks32
\pgfkeys@temptoks=\toks33

(/usr/local/texlive/2023/texmf-dist/tex/generic/pgf/utilities/pgfkeyslibraryfil
tered.code.tex
\pgfkeys@tmptoks=\toks34
))
\pgf@x=\dimen173
\pgf@y=\dimen174
\pgf@xa=\dimen175
\pgf@ya=\dimen176
\pgf@xb=\dimen177
\pgf@yb=\dimen178
\pgf@xc=\dimen179
\pgf@yc=\dimen180
\pgf@xd=\dimen181
\pgf@yd=\dimen182
\w@pgf@writea=\write3
\r@pgf@reada=\read2
\c@pgf@counta=\count277
\c@pgf@countb=\count278
\c@pgf@countc=\count279
\c@pgf@countd=\count280
\t@pgf@toka=\toks35
\t@pgf@tokb=\toks36
\t@pgf@tokc=\toks37
\pgf@sys@id@count=\count281

(/usr/local/texlive/2023/texmf-dist/tex/generic/pgf/systemlayer/pgf.cfg
File: pgf.cfg 2023-01-15 v3.1.10 (3.1.10)
)
Driver file for pgf: pgfsys-pdftex.def

(/usr/local/texlive/2023/texmf-dist/tex/generic/pgf/systemlayer/pgfsys-pdftex.d
ef
File: pgfsys-pdftex.def 2023-01-15 v3.1.10 (3.1.10)

(/usr/local/texlive/2023/texmf-dist/tex/generic/pgf/systemlayer/pgfsys-common-p
df.def
File: pgfsys-common-pdf.def 2023-01-15 v3.1.10 (3.1.10)
)))
(/usr/local/texlive/2023/texmf-dist/tex/generic/pgf/systemlayer/pgfsyssoftpath.
code.tex
File: pgfsyssoftpath.code.tex 2023-01-15 v3.1.10 (3.1.10)
\pgfsyssoftpath@smallbuffer@items=\count282
\pgfsyssoftpath@bigbuffer@items=\count283
)
(/usr/local/texlive/2023/texmf-dist/tex/generic/pgf/systemlayer/pgfsysprotocol.
code.tex
File: pgfsysprotocol.code.tex 2023-01-15 v3.1.10 (3.1.10)
)) (/usr/local/texlive/2023/texmf-dist/tex/latex/xcolor/xcolor.sty
Package: xcolor 2022/06/12 v2.14 LaTeX color extensions (UK)

(/usr/local/texlive/2023/texmf-dist/tex/latex/graphics-cfg/color.cfg
File: color.cfg 2016/01/02 v1.6 sample color configuration
)
Package xcolor Info: Driver file: pdftex.def on input line 227.

(/usr/local/texlive/2023/texmf-dist/tex/latex/graphics/mathcolor.ltx)
Package xcolor Info: Model `cmy' substituted by `cmy0' on input line 1353.
Package xcolor Info: Model `hsb' substituted by `rgb' on input line 1357.
Package xcolor Info: Model `RGB' extended on input line 1369.
Package xcolor Info: Model `HTML' substituted by `rgb' on input line 1371.
Package xcolor Info: Model `Hsb' substituted by `hsb' on input line 1372.
Package xcolor Info: Model `tHsb' substituted by `hsb' on input line 1373.
Package xcolor Info: Model `HSB' substituted by `hsb' on input line 1374.
Package xcolor Info: Model `Gray' substituted by `gray' on input line 1375.
Package xcolor Info: Model `wave' substituted by `hsb' on input line 1376.
)
(/usr/local/texlive/2023/texmf-dist/tex/generic/pgf/basiclayer/pgfcore.code.tex
Package: pgfcore 2023-01-15 v3.1.10 (3.1.10)
(/usr/local/texlive/2023/texmf-dist/tex/generic/pgf/math/pgfmath.code.tex
(/usr/local/texlive/2023/texmf-dist/tex/generic/pgf/math/pgfmathutil.code.tex)
(/usr/local/texlive/2023/texmf-dist/tex/generic/pgf/math/pgfmathparser.code.tex
\pgfmath@dimen=\dimen183
\pgfmath@count=\count284
\pgfmath@box=\box54
\pgfmath@toks=\toks38
\pgfmath@stack@operand=\toks39
\pgfmath@stack@operation=\toks40
)
(/usr/local/texlive/2023/texmf-dist/tex/generic/pgf/math/pgfmathfunctions.code.
tex)
(/usr/local/texlive/2023/texmf-dist/tex/generic/pgf/math/pgfmathfunctions.basic
.code.tex)
(/usr/local/texlive/2023/texmf-dist/tex/generic/pgf/math/pgfmathfunctions.trigo
nometric.code.tex)
(/usr/local/texlive/2023/texmf-dist/tex/generic/pgf/math/pgfmathfunctions.rando
m.code.tex)
(/usr/local/texlive/2023/texmf-dist/tex/generic/pgf/math/pgfmathfunctions.compa
rison.code.tex)
(/usr/local/texlive/2023/texmf-dist/tex/generic/pgf/math/pgfmathfunctions.base.
code.tex)
(/usr/local/texlive/2023/texmf-dist/tex/generic/pgf/math/pgfmathfunctions.round
.code.tex)
(/usr/local/texlive/2023/texmf-dist/tex/generic/pgf/math/pgfmathfunctions.misc.
code.tex)
(/usr/local/texlive/2023/texmf-dist/tex/generic/pgf/math/pgfmathfunctions.integ
erarithmetics.code.tex)
(/usr/local/texlive/2023/texmf-dist/tex/generic/pgf/math/pgfmathcalc.code.tex)
(/usr/local/texlive/2023/texmf-dist/tex/generic/pgf/math/pgfmathfloat.code.tex
\c@pgfmathroundto@lastzeros=\count285
)) (/usr/local/texlive/2023/texmf-dist/tex/generic/pgf/math/pgfint.code.tex)
(/usr/local/texlive/2023/texmf-dist/tex/generic/pgf/basiclayer/pgfcorepoints.co
de.tex
File: pgfcorepoints.code.tex 2023-01-15 v3.1.10 (3.1.10)
\pgf@picminx=\dimen184
\pgf@picmaxx=\dimen185
\pgf@picminy=\dimen186
\pgf@picmaxy=\dimen187
\pgf@pathminx=\dimen188
\pgf@pathmaxx=\dimen189
\pgf@pathminy=\dimen190
\pgf@pathmaxy=\dimen191
\pgf@xx=\dimen192
\pgf@xy=\dimen193
\pgf@yx=\dimen194
\pgf@yy=\dimen195
\pgf@zx=\dimen196
\pgf@zy=\dimen197
)
(/usr/local/texlive/2023/texmf-dist/tex/generic/pgf/basiclayer/pgfcorepathconst
ruct.code.tex
File: pgfcorepathconstruct.code.tex 2023-01-15 v3.1.10 (3.1.10)
\pgf@path@lastx=\dimen198
\pgf@path@lasty=\dimen199
)
(/usr/local/texlive/2023/texmf-dist/tex/generic/pgf/basiclayer/pgfcorepathusage
.code.tex
File: pgfcorepathusage.code.tex 2023-01-15 v3.1.10 (3.1.10)
\pgf@shorten@end@additional=\dimen256
\pgf@shorten@start@additional=\dimen257
)
(/usr/local/texlive/2023/texmf-dist/tex/generic/pgf/basiclayer/pgfcorescopes.co
de.tex
File: pgfcorescopes.code.tex 2023-01-15 v3.1.10 (3.1.10)
\pgfpic=\box55
\pgf@hbox=\box56
\pgf@layerbox@main=\box57
\pgf@picture@serial@count=\count286
)
(/usr/local/texlive/2023/texmf-dist/tex/generic/pgf/basiclayer/pgfcoregraphicst
ate.code.tex
File: pgfcoregraphicstate.code.tex 2023-01-15 v3.1.10 (3.1.10)
\pgflinewidth=\dimen258
)
(/usr/local/texlive/2023/texmf-dist/tex/generic/pgf/basiclayer/pgfcoretransform
ations.code.tex
File: pgfcoretransformations.code.tex 2023-01-15 v3.1.10 (3.1.10)
\pgf@pt@x=\dimen259
\pgf@pt@y=\dimen260
\pgf@pt@temp=\dimen261
)
(/usr/local/texlive/2023/texmf-dist/tex/generic/pgf/basiclayer/pgfcorequick.cod
e.tex
File: pgfcorequick.code.tex 2023-01-15 v3.1.10 (3.1.10)
)
(/usr/local/texlive/2023/texmf-dist/tex/generic/pgf/basiclayer/pgfcoreobjects.c
ode.tex
File: pgfcoreobjects.code.tex 2023-01-15 v3.1.10 (3.1.10)
)
(/usr/local/texlive/2023/texmf-dist/tex/generic/pgf/basiclayer/pgfcorepathproce
ssing.code.tex
File: pgfcorepathprocessing.code.tex 2023-01-15 v3.1.10 (3.1.10)
)
(/usr/local/texlive/2023/texmf-dist/tex/generic/pgf/basiclayer/pgfcorearrows.co
de.tex
File: pgfcorearrows.code.tex 2023-01-15 v3.1.10 (3.1.10)
\pgfarrowsep=\dimen262
)
(/usr/local/texlive/2023/texmf-dist/tex/generic/pgf/basiclayer/pgfcoreshade.cod
e.tex
File: pgfcoreshade.code.tex 2023-01-15 v3.1.10 (3.1.10)
\pgf@max=\dimen263
\pgf@sys@shading@range@num=\count287
\pgf@shadingcount=\count288
)
(/usr/local/texlive/2023/texmf-dist/tex/generic/pgf/basiclayer/pgfcoreimage.cod
e.tex
File: pgfcoreimage.code.tex 2023-01-15 v3.1.10 (3.1.10)
)
(/usr/local/texlive/2023/texmf-dist/tex/generic/pgf/basiclayer/pgfcoreexternal.
code.tex
File: pgfcoreexternal.code.tex 2023-01-15 v3.1.10 (3.1.10)
\pgfexternal@startupbox=\box58
)
(/usr/local/texlive/2023/texmf-dist/tex/generic/pgf/basiclayer/pgfcorelayers.co
de.tex
File: pgfcorelayers.code.tex 2023-01-15 v3.1.10 (3.1.10)
)
(/usr/local/texlive/2023/texmf-dist/tex/generic/pgf/basiclayer/pgfcoretranspare
ncy.code.tex
File: pgfcoretransparency.code.tex 2023-01-15 v3.1.10 (3.1.10)
)
(/usr/local/texlive/2023/texmf-dist/tex/generic/pgf/basiclayer/pgfcorepatterns.
code.tex
File: pgfcorepatterns.code.tex 2023-01-15 v3.1.10 (3.1.10)
)
(/usr/local/texlive/2023/texmf-dist/tex/generic/pgf/basiclayer/pgfcorerdf.code.
tex
File: pgfcorerdf.code.tex 2023-01-15 v3.1.10 (3.1.10)
)))
(/usr/local/texlive/2023/texmf-dist/tex/generic/pgf/modules/pgfmoduleshapes.cod
e.tex
File: pgfmoduleshapes.code.tex 2023-01-15 v3.1.10 (3.1.10)
\pgfnodeparttextbox=\box59
)
(/usr/local/texlive/2023/texmf-dist/tex/generic/pgf/modules/pgfmoduleplot.code.
tex
File: pgfmoduleplot.code.tex 2023-01-15 v3.1.10 (3.1.10)
)
(/usr/local/texlive/2023/texmf-dist/tex/latex/pgf/compatibility/pgfcomp-version
-0-65.sty
Package: pgfcomp-version-0-65 2023-01-15 v3.1.10 (3.1.10)
\pgf@nodesepstart=\dimen264
\pgf@nodesepend=\dimen265
)
(/usr/local/texlive/2023/texmf-dist/tex/latex/pgf/compatibility/pgfcomp-version
-1-18.sty
Package: pgfcomp-version-1-18 2023-01-15 v3.1.10 (3.1.10)
))
(/usr/local/texlive/2023/texmf-dist/tex/latex/pgf/utilities/pgffor.sty
(/usr/local/texlive/2023/texmf-dist/tex/latex/pgf/utilities/pgfkeys.sty
(/usr/local/texlive/2023/texmf-dist/tex/generic/pgf/utilities/pgfkeys.code.tex)
) (/usr/local/texlive/2023/texmf-dist/tex/latex/pgf/math/pgfmath.sty
(/usr/local/texlive/2023/texmf-dist/tex/generic/pgf/math/pgfmath.code.tex))
(/usr/local/texlive/2023/texmf-dist/tex/generic/pgf/utilities/pgffor.code.tex
Package: pgffor 2023-01-15 v3.1.10 (3.1.10)
\pgffor@iter=\dimen266
\pgffor@skip=\dimen267
\pgffor@stack=\toks41
\pgffor@toks=\toks42
))
(/usr/local/texlive/2023/texmf-dist/tex/generic/pgf/frontendlayer/tikz/tikz.cod
e.tex
Package: tikz 2023-01-15 v3.1.10 (3.1.10)

(/usr/local/texlive/2023/texmf-dist/tex/generic/pgf/libraries/pgflibraryplothan
dlers.code.tex
File: pgflibraryplothandlers.code.tex 2023-01-15 v3.1.10 (3.1.10)
\pgf@plot@mark@count=\count289
\pgfplotmarksize=\dimen268
)
\tikz@lastx=\dimen269
\tikz@lasty=\dimen270
\tikz@lastxsaved=\dimen271
\tikz@lastysaved=\dimen272
\tikz@lastmovetox=\dimen273
\tikz@lastmovetoy=\dimen274
\tikzleveldistance=\dimen275
\tikzsiblingdistance=\dimen276
\tikz@figbox=\box60
\tikz@figbox@bg=\box61
\tikz@tempbox=\box62
\tikz@tempbox@bg=\box63
\tikztreelevel=\count290
\tikznumberofchildren=\count291
\tikznumberofcurrentchild=\count292
\tikz@fig@count=\count293

(/usr/local/texlive/2023/texmf-dist/tex/generic/pgf/modules/pgfmodulematrix.cod
e.tex
File: pgfmodulematrix.code.tex 2023-01-15 v3.1.10 (3.1.10)
\pgfmatrixcurrentrow=\count294
\pgfmatrixcurrentcolumn=\count295
\pgf@matrix@numberofcolumns=\count296
)
\tikz@expandcount=\count297

(/usr/local/texlive/2023/texmf-dist/tex/generic/pgf/frontendlayer/tikz/librarie
s/tikzlibrarytopaths.code.tex
File: tikzlibrarytopaths.code.tex 2023-01-15 v3.1.10 (3.1.10)
)))
(/usr/local/texlive/2023/texmf-dist/tex/latex/tools/array.sty
Package: array 2022/09/04 v2.5g Tabular extension package (FMi)
\col@sep=\dimen277
\ar@mcellbox=\box64
\extrarowheight=\dimen278
\NC@list=\toks43
\extratabsurround=\skip58
\backup@length=\skip59
\ar@cellbox=\box65
)
\c@lemma=\count298
\c@proposition=\count299
\c@corollary=\count300
\c@result=\count301

(/usr/local/texlive/2023/texmf-dist/tex/latex/graphics/rotating.sty
Package: rotating 2016/08/11 v2.16d rotated objects in LaTeX

(/usr/local/texlive/2023/texmf-dist/tex/latex/base/ifthen.sty
Package: ifthen 2022/04/13 v1.1d Standard LaTeX ifthen package (DPC)
)
\c@r@tfl@t=\count302
\rotFPtop=\skip60
\rotFPbot=\skip61
\rot@float@box=\box66
\rot@mess@toks=\toks44
)
(/usr/local/texlive/2023/texmf-dist/tex/latex/tools/verbatim.sty
Package: verbatim 2022-07-02 v1.5u LaTeX2e package for verbatim enhancements
\every@verbatim=\toks45
\verbatim@line=\toks46
\verbatim@in@stream=\read3
)
(/usr/local/texlive/2023/texmf-dist/tex/latex/subfigure/subfigure.sty
Package: subfigure 2002/03/15 v2.1.5 subfigure package
\subfigtopskip=\skip62
\subfigcapskip=\skip63
\subfigcaptopadj=\dimen279
\subfigbottomskip=\skip64
\subfigcapmargin=\dimen280
\subfiglabelskip=\skip65
\c@subfigure=\count303
\c@lofdepth=\count304
\c@subtable=\count305
\c@lotdepth=\count306

****************************************
* Local config file subfigure.cfg used *
****************************************
(/usr/local/texlive/2023/texmf-dist/tex/latex/subfigure/subfigure.cfg)
\subfig@top=\skip66
\subfig@bottom=\skip67
)
(/usr/local/texlive/2023/texmf-dist/tex/latex/appendix/appendix.sty
Package: appendix 2020/02/08 v1.2c extra appendix facilities
\c@@pps=\count307
\c@@ppsavesec=\count308
\c@@ppsaveapp=\count309
)
(/usr/local/texlive/2023/texmf-dist/tex/latex/booktabs/booktabs.sty
Package: booktabs 2020/01/12 v1.61803398 Publication quality tables
\heavyrulewidth=\dimen281
\lightrulewidth=\dimen282
\cmidrulewidth=\dimen283
\belowrulesep=\dimen284
\belowbottomsep=\dimen285
\aboverulesep=\dimen286
\abovetopsep=\dimen287
\cmidrulesep=\dimen288
\cmidrulekern=\dimen289
\defaultaddspace=\dimen290
\@cmidla=\count310
\@cmidlb=\count311
\@aboverulesep=\dimen291
\@belowrulesep=\dimen292
\@thisruleclass=\count312
\@lastruleclass=\count313
\@thisrulewidth=\dimen293
)
(/usr/local/texlive/2023/texmf-dist/tex/latex/siunitx/siunitx.sty
Package: siunitx 2023-03-04 v3.2.2 A comprehensive (SI) units package
\l__siunitx_angle_tmp_dim=\dimen294
\l__siunitx_angle_marker_box=\box67
\l__siunitx_angle_unit_box=\box68
\l__siunitx_compound_count_int=\count314

(/usr/local/texlive/2023/texmf-dist/tex/latex/translations/translations.sty
Package: translations 2022/02/05 v1.12 internationalization of LaTeX2e packages
 (CN)

(/usr/local/texlive/2023/texmf-dist/tex/latex/etoolbox/etoolbox.sty
Package: etoolbox 2020/10/05 v2.5k e-TeX tools for LaTeX (JAW)
\etb@tempcnta=\count315
)
(/usr/local/texlive/2023/texmf-dist/tex/generic/pdftexcmds/pdftexcmds.sty
Package: pdftexcmds 2020-06-27 v0.33 Utility functions of pdfTeX for LuaTeX (HO
)

(/usr/local/texlive/2023/texmf-dist/tex/generic/infwarerr/infwarerr.sty
Package: infwarerr 2019/12/03 v1.5 Providing info/warning/error messages (HO)
)
(/usr/local/texlive/2023/texmf-dist/tex/generic/ltxcmds/ltxcmds.sty
Package: ltxcmds 2020-05-10 v1.25 LaTeX kernel commands for general use (HO)
)
Package pdftexcmds Info: \pdf@primitive is available.
Package pdftexcmds Info: \pdf@ifprimitive is available.
Package pdftexcmds Info: \pdfdraftmode found.
))
\l__siunitx_number_exponent_fixed_int=\count316
\l__siunitx_number_min_decimal_int=\count317
\l__siunitx_number_min_integer_int=\count318
\l__siunitx_number_round_precision_int=\count319
\l__siunitx_number_lower_threshold_int=\count320
\l__siunitx_number_upper_threshold_int=\count321
\l__siunitx_number_group_first_int=\count322
\l__siunitx_number_group_size_int=\count323
\l__siunitx_number_group_minimum_int=\count324
\l__siunitx_table_tmp_box=\box69
\l__siunitx_table_tmp_dim=\dimen295
\l__siunitx_table_column_width_dim=\dimen296
\l__siunitx_table_integer_box=\box70
\l__siunitx_table_decimal_box=\box71
\l__siunitx_table_uncert_box=\box72
\l__siunitx_table_before_box=\box73
\l__siunitx_table_after_box=\box74
\l__siunitx_table_before_dim=\dimen297
\l__siunitx_table_carry_dim=\dimen298
\l__siunitx_unit_tmp_int=\count325
\l__siunitx_unit_position_int=\count326
\l__siunitx_unit_total_int=\count327
)
(/usr/local/texlive/2023/texmf-dist/tex/latex/adjustbox/adjustbox.sty
Package: adjustbox 2022/10/17 v1.3a Adjusting TeX boxes (trim, clip, ...)

(/usr/local/texlive/2023/texmf-dist/tex/latex/xkeyval/xkeyval.sty
Package: xkeyval 2022/06/16 v2.9 package option processing (HA)

(/usr/local/texlive/2023/texmf-dist/tex/generic/xkeyval/xkeyval.tex
(/usr/local/texlive/2023/texmf-dist/tex/generic/xkeyval/xkvutils.tex
\XKV@toks=\toks47
\XKV@tempa@toks=\toks48
)
\XKV@depth=\count328
File: xkeyval.tex 2014/12/03 v2.7a key=value parser (HA)
))
(/usr/local/texlive/2023/texmf-dist/tex/latex/adjustbox/adjcalc.sty
Package: adjcalc 2012/05/16 v1.1 Provides advanced setlength with multiple back
-ends (calc, etex, pgfmath)
)
(/usr/local/texlive/2023/texmf-dist/tex/latex/adjustbox/trimclip.sty
Package: trimclip 2020/08/19 v1.2 Trim and clip general TeX material

(/usr/local/texlive/2023/texmf-dist/tex/latex/collectbox/collectbox.sty
Package: collectbox 2022/10/17 v0.4c Collect macro arguments as boxes
\collectedbox=\box75
)
\tc@llx=\dimen299
\tc@lly=\dimen300
\tc@urx=\dimen301
\tc@ury=\dimen302
Package trimclip Info: Using driver 'tc-pdftex.def'.

(/usr/local/texlive/2023/texmf-dist/tex/latex/adjustbox/tc-pdftex.def
File: tc-pdftex.def 2019/01/04 v2.2 Clipping driver for pdftex
))
\adjbox@Width=\dimen303
\adjbox@Height=\dimen304
\adjbox@Depth=\dimen305
\adjbox@Totalheight=\dimen306
\adjbox@pwidth=\dimen307
\adjbox@pheight=\dimen308
\adjbox@pdepth=\dimen309
\adjbox@ptotalheight=\dimen310

(/usr/local/texlive/2023/texmf-dist/tex/latex/ifoddpage/ifoddpage.sty
Package: ifoddpage 2022/10/18 v1.2 Conditionals for odd/even page detection
\c@checkoddpage=\count329
)
(/usr/local/texlive/2023/texmf-dist/tex/latex/varwidth/varwidth.sty
Package: varwidth 2009/03/30 ver 0.92;  Variable-width minipages
\@vwid@box=\box76
\sift@deathcycles=\count330
\@vwid@loff=\dimen311
\@vwid@roff=\dimen312
))
(/usr/local/texlive/2023/texmf-dist/tex/latex/url/url.sty
\Urlmuskip=\muskip17
Package: url 2013/09/16  ver 3.4  Verb mode for urls, etc.
)
(/usr/local/texlive/2023/texmf-dist/tex/latex/titlesec/titlesec.sty
Package: titlesec 2021/07/05 v2.14 Sectioning titles
\ttl@box=\box77
\beforetitleunit=\skip68
\aftertitleunit=\skip69
\ttl@plus=\dimen313
\ttl@minus=\dimen314
\ttl@toksa=\toks49
\titlewidth=\dimen315
\titlewidthlast=\dimen316
\titlewidthfirst=\dimen317
)
(/usr/local/texlive/2023/texmf-dist/tex/latex/base/fontenc.sty
Package: fontenc 2021/04/29 v2.0v Standard LaTeX package
)
(/usr/local/texlive/2023/texmf-dist/tex/latex/titling/titling.sty
Package: titling 2009/09/04 v2.1d maketitle typesetting
\thanksmarkwidth=\skip70
\thanksmargin=\skip71
\droptitle=\skip72
)
(/usr/local/texlive/2023/texmf-dist/tex/latex/hyperref/hyperref.sty
Package: hyperref 2023-02-07 v7.00v Hypertext links for LaTeX

(/usr/local/texlive/2023/texmf-dist/tex/latex/kvsetkeys/kvsetkeys.sty
Package: kvsetkeys 2022-10-05 v1.19 Key value parser (HO)
)
(/usr/local/texlive/2023/texmf-dist/tex/generic/kvdefinekeys/kvdefinekeys.sty
Package: kvdefinekeys 2019-12-19 v1.6 Define keys (HO)
)
(/usr/local/texlive/2023/texmf-dist/tex/generic/pdfescape/pdfescape.sty
Package: pdfescape 2019/12/09 v1.15 Implements pdfTeX's escape features (HO)
)
(/usr/local/texlive/2023/texmf-dist/tex/latex/hycolor/hycolor.sty
Package: hycolor 2020-01-27 v1.10 Color options for hyperref/bookmark (HO)
)
(/usr/local/texlive/2023/texmf-dist/tex/latex/letltxmacro/letltxmacro.sty
Package: letltxmacro 2019/12/03 v1.6 Let assignment for LaTeX macros (HO)
)
(/usr/local/texlive/2023/texmf-dist/tex/latex/auxhook/auxhook.sty
Package: auxhook 2019-12-17 v1.6 Hooks for auxiliary files (HO)
)
(/usr/local/texlive/2023/texmf-dist/tex/latex/hyperref/nameref.sty
Package: nameref 2022-05-17 v2.50 Cross-referencing by name of section

(/usr/local/texlive/2023/texmf-dist/tex/latex/refcount/refcount.sty
Package: refcount 2019/12/15 v3.6 Data extraction from label references (HO)
)
(/usr/local/texlive/2023/texmf-dist/tex/generic/gettitlestring/gettitlestring.s
ty
Package: gettitlestring 2019/12/15 v1.6 Cleanup title references (HO)
 (/usr/local/texlive/2023/texmf-dist/tex/latex/kvoptions/kvoptions.sty
Package: kvoptions 2022-06-15 v3.15 Key value format for package options (HO)
))
\c@section@level=\count331
)
\@linkdim=\dimen318
\Hy@linkcounter=\count332
\Hy@pagecounter=\count333

(/usr/local/texlive/2023/texmf-dist/tex/latex/hyperref/pd1enc.def
File: pd1enc.def 2023-02-07 v7.00v Hyperref: PDFDocEncoding definition (HO)
Now handling font encoding PD1 ...
... no UTF-8 mapping file for font encoding PD1
)
(/usr/local/texlive/2023/texmf-dist/tex/generic/intcalc/intcalc.sty
Package: intcalc 2019/12/15 v1.3 Expandable calculations with integers (HO)
)
(/usr/local/texlive/2023/texmf-dist/tex/generic/etexcmds/etexcmds.sty
Package: etexcmds 2019/12/15 v1.7 Avoid name clashes with e-TeX commands (HO)
)
\Hy@SavedSpaceFactor=\count334

(/usr/local/texlive/2023/texmf-dist/tex/latex/hyperref/puenc.def
File: puenc.def 2023-02-07 v7.00v Hyperref: PDF Unicode definition (HO)
Now handling font encoding PU ...
... no UTF-8 mapping file for font encoding PU
)
Package hyperref Info: Hyper figures OFF on input line 4177.
Package hyperref Info: Link nesting OFF on input line 4182.
Package hyperref Info: Hyper index ON on input line 4185.
Package hyperref Info: Plain pages OFF on input line 4192.
Package hyperref Info: Backreferencing OFF on input line 4197.
Package hyperref Info: Implicit mode ON; LaTeX internals redefined.
Package hyperref Info: Bookmarks ON on input line 4425.
\c@Hy@tempcnt=\count335
LaTeX Info: Redefining \url on input line 4763.
\XeTeXLinkMargin=\dimen319

(/usr/local/texlive/2023/texmf-dist/tex/generic/bitset/bitset.sty
Package: bitset 2019/12/09 v1.3 Handle bit-vector datatype (HO)

(/usr/local/texlive/2023/texmf-dist/tex/generic/bigintcalc/bigintcalc.sty
Package: bigintcalc 2019/12/15 v1.5 Expandable calculations on big integers (HO
)
))
\Fld@menulength=\count336
\Field@Width=\dimen320
\Fld@charsize=\dimen321
Package hyperref Info: Hyper figures OFF on input line 6042.
Package hyperref Info: Link nesting OFF on input line 6047.
Package hyperref Info: Hyper index ON on input line 6050.
Package hyperref Info: backreferencing OFF on input line 6057.
Package hyperref Info: Link coloring OFF on input line 6062.
Package hyperref Info: Link coloring with OCG OFF on input line 6067.
Package hyperref Info: PDF/A mode OFF on input line 6072.

(/usr/local/texlive/2023/texmf-dist/tex/latex/base/atbegshi-ltx.sty
Package: atbegshi-ltx 2021/01/10 v1.0c Emulation of the original atbegshi
package with kernel methods
)
\Hy@abspage=\count337
\c@Item=\count338
\c@Hfootnote=\count339
)
Package hyperref Info: Driver (autodetected): hpdftex.

(/usr/local/texlive/2023/texmf-dist/tex/latex/hyperref/hpdftex.def
File: hpdftex.def 2023-02-07 v7.00v Hyperref driver for pdfTeX

(/usr/local/texlive/2023/texmf-dist/tex/latex/base/atveryend-ltx.sty
Package: atveryend-ltx 2020/08/19 v1.0a Emulation of the original atveryend pac
kage
with kernel methods
)
\Fld@listcount=\count340
\c@bookmark@seq@number=\count341

(/usr/local/texlive/2023/texmf-dist/tex/latex/rerunfilecheck/rerunfilecheck.sty
Package: rerunfilecheck 2022-07-10 v1.10 Rerun checks for auxiliary files (HO)

(/usr/local/texlive/2023/texmf-dist/tex/generic/uniquecounter/uniquecounter.sty
Package: uniquecounter 2019/12/15 v1.4 Provide unlimited unique counter (HO)
)
Package uniquecounter Info: New unique counter `rerunfilecheck' on input line 2
85.
)
\Hy@SectionHShift=\skip73
) (/usr/local/texlive/2023/texmf-dist/tex/latex/caption/subcaption.sty
Package: subcaption 2023/02/19 v1.6 Sub-captions (AR)
LaTeX Info: Redefining \subref on input line 191.
Package subcaption Info: The counter `subfigure' was already defined by
(subcaption)             an unknown document class or package on input line 239
.
Package subcaption Info: The counter `subtable' was already defined by
(subcaption)             an unknown document class or package on input line 239
.
)
(/usr/local/texlive/2023/texmf-dist/tex/latex/comment/comment.sty
\CommentStream=\write4

Excluding comment 'comment')
(/usr/local/texlive/2023/texmf-dist/tex/latex/makecell/makecell.sty
Package: makecell 2009/08/03 V0.1e Managing of Tab Column Heads and Cells
\rotheadsize=\dimen322
\c@nlinenum=\count342
\TeXr@lab=\toks50
)
(/usr/local/texlive/2023/texmf-dist/tex/latex/multirow/multirow.sty
Package: multirow 2021/03/15 v2.8 Span multiple rows of a table
\multirow@colwidth=\skip74
\multirow@cntb=\count343
\multirow@dima=\skip75
\bigstrutjot=\dimen323
)
Package translations Info: No language package found. I am going to use `englis
h' as default language. on input line 68.

(/usr/local/texlive/2023/texmf-dist/tex/latex/l3backend/l3backend-pdftex.def
File: l3backend-pdftex.def 2023-01-16 L3 backend support: PDF output (pdfTeX)
\l__color_backend_stack_int=\count344
\l__pdf_internal_box=\box78
)
(./motifs_supplement_final.aux)
\openout1 = `motifs_supplement_final.aux'.

LaTeX Font Info:    Checking defaults for OML/cmm/m/it on input line 68.
LaTeX Font Info:    ... okay on input line 68.
LaTeX Font Info:    Checking defaults for OMS/cmsy/m/n on input line 68.
LaTeX Font Info:    ... okay on input line 68.
LaTeX Font Info:    Checking defaults for OT1/cmr/m/n on input line 68.
LaTeX Font Info:    ... okay on input line 68.
LaTeX Font Info:    Checking defaults for T1/cmr/m/n on input line 68.
LaTeX Font Info:    ... okay on input line 68.
LaTeX Font Info:    Checking defaults for TS1/cmr/m/n on input line 68.
LaTeX Font Info:    ... okay on input line 68.
LaTeX Font Info:    Checking defaults for OMX/cmex/m/n on input line 68.
LaTeX Font Info:    ... okay on input line 68.
LaTeX Font Info:    Checking defaults for U/cmr/m/n on input line 68.
LaTeX Font Info:    ... okay on input line 68.
LaTeX Font Info:    Checking defaults for PD1/pdf/m/n on input line 68.
LaTeX Font Info:    ... okay on input line 68.
LaTeX Font Info:    Checking defaults for PU/pdf/m/n on input line 68.
LaTeX Font Info:    ... okay on input line 68.

*geometry* driver: auto-detecting
*geometry* detected driver: pdftex
*geometry* verbose mode - [ preamble ] result:
* driver: pdftex
* paper: <default>
* layout: <same size as paper>
* layoutoffset:(h,v)=(0.0pt,0.0pt)
* modes: 
* h-part:(L,W,R)=(72.26999pt, 469.75502pt, 72.26999pt)
* v-part:(T,H,B)=(72.26999pt, 650.43001pt, 72.26999pt)
* \paperwidth=614.295pt
* \paperheight=794.96999pt
* \textwidth=469.75502pt
* \textheight=650.43001pt
* \oddsidemargin=0.0pt
* \evensidemargin=0.0pt
* \topmargin=-37.0pt
* \headheight=12.0pt
* \headsep=25.0pt
* \topskip=12.0pt
* \footskip=30.0pt
* \marginparwidth=44.0pt
* \marginparsep=10.0pt
* \columnsep=10.0pt
* \skip\footins=10.8pt plus 4.0pt minus 2.0pt
* \hoffset=0.0pt
* \voffset=0.0pt
* \mag=1000
* \@twocolumnfalse
* \@twosidefalse
* \@mparswitchfalse
* \@reversemarginfalse
* (1in=72.27pt=25.4mm, 1cm=28.453pt)

Package caption Info: Begin \AtBeginDocument code.
Package caption Info: hyperref package is loaded.
Package caption Info: rotating package is loaded.
Package caption Info: subfigure package is loaded.
Package caption Info: End \AtBeginDocument code.
(/usr/local/texlive/2023/texmf-dist/tex/context/base/mkii/supp-pdf.mkii
[Loading MPS to PDF converter (version 2006.09.02).]
\scratchcounter=\count345
\scratchdimen=\dimen324
\scratchbox=\box79
\nofMPsegments=\count346
\nofMParguments=\count347
\everyMPshowfont=\toks51
\MPscratchCnt=\count348
\MPscratchDim=\dimen325
\MPnumerator=\count349
\makeMPintoPDFobject=\count350
\everyMPtoPDFconversion=\toks52
) (/usr/local/texlive/2023/texmf-dist/tex/latex/epstopdf-pkg/epstopdf-base.sty
Package: epstopdf-base 2020-01-24 v2.11 Base part for package epstopdf
Package epstopdf-base Info: Redefining graphics rule for `.eps' on input line 4
85.

(/usr/local/texlive/2023/texmf-dist/tex/latex/latexconfig/epstopdf-sys.cfg
File: epstopdf-sys.cfg 2010/07/13 v1.3 Configuration of (r)epstopdf for TeX Liv
e
))
(/usr/local/texlive/2023/texmf-dist/tex/latex/translations/translations-basic-d
ictionary-english.trsl
File: translations-basic-dictionary-english.trsl (english translation file `tra
nslations-basic-dictionary')
)
Package translations Info: loading dictionary `translations-basic-dictionary' f
or `english'. on input line 68.
Package hyperref Info: Link coloring OFF on input line 68.
 (./motifs_supplement_final.out)
(./motifs_supplement_final.out)
\@outlinefile=\write5
\openout5 = `motifs_supplement_final.out'.

LaTeX Font Info:    Trying to load font information for U+msa on input line 92.


(/usr/local/texlive/2023/texmf-dist/tex/latex/amsfonts/umsa.fd
File: umsa.fd 2013/01/14 v3.01 AMS symbols A
)
LaTeX Font Info:    Trying to load font information for U+msb on input line 92.


(/usr/local/texlive/2023/texmf-dist/tex/latex/amsfonts/umsb.fd
File: umsb.fd 2013/01/14 v3.01 AMS symbols B
)
LaTeX Font Info:    Trying to load font information for U+rsfs on input line 92
.

(/usr/local/texlive/2023/texmf-dist/tex/latex/jknapltx/ursfs.fd
File: ursfs.fd 1998/03/24 rsfs font definition file (jk)
) [1

{/usr/local/texlive/2023/texmf-var/fonts/map/pdftex/updmap/pdftex.map}{/usr/loc
al/texlive/2023/texmf-dist/fonts/enc/dvips/cm-super/cm-super-t1.enc}]
<plots/supplemental.png, id=56, 702.4644pt x 401.3394pt>
File: plots/supplemental.png Graphic file (type png)
<use plots/supplemental.png>
Package pdftex.def Info: plots/supplemental.png  used on input line 111.
(pdftex.def)             Requested size: 469.75502pt x 268.39383pt.
 [2 <./plots/supplemental.png>] [3] [4] [5] (./motifs_supplement_final.aux)
Package rerunfilecheck Info: File `motifs_supplement_final.out' has not changed
.
(rerunfilecheck)             Checksum: F3450F8D135494528AAAB8BFBAF27C59;2055.
 ) 
Here is how much of TeX's memory you used:
 28793 strings out of 476025
 573655 string characters out of 5790018
 1860388 words of memory out of 5000000
 48753 multiletter control sequences out of 15000+600000
 526956 words of font info for 71 fonts, out of 8000000 for 9000
 1141 hyphenation exceptions out of 8191
 102i,6n,104p,1885b,901s stack positions out of 10000i,1000n,20000p,200000b,200000s
</usr/local/texlive/2023/texmf-dist/fonts/type1/public/amsfonts/cm/cmex10.pfb
></usr/local/texlive/2023/texmf-dist/fonts/type1/public/amsfonts/cm/cmmi12.pfb>
</usr/local/texlive/2023/texmf-dist/fonts/type1/public/amsfonts/cm/cmmi8.pfb></
usr/local/texlive/2023/texmf-dist/fonts/type1/public/amsfonts/cm/cmr12.pfb></us
r/local/texlive/2023/texmf-dist/fonts/type1/public/amsfonts/cm/cmr8.pfb></usr/l
ocal/texlive/2023/texmf-dist/fonts/type1/public/amsfonts/cm/cmsy10.pfb></usr/lo
cal/texlive/2023/texmf-dist/fonts/type1/public/amsfonts/cm/cmsy6.pfb></usr/loca
l/texlive/2023/texmf-dist/fonts/type1/public/amsfonts/cm/cmsy8.pfb></usr/local/
texlive/2023/texmf-dist/fonts/type1/public/cm-super/sfbx1200.pfb></usr/local/te
xlive/2023/texmf-dist/fonts/type1/public/cm-super/sfbx1440.pfb></usr/local/texl
ive/2023/texmf-dist/fonts/type1/public/cm-super/sfbx2488.pfb></usr/local/texliv
e/2023/texmf-dist/fonts/type1/public/cm-super/sfrm0800.pfb></usr/local/texlive/
2023/texmf-dist/fonts/type1/public/cm-super/sfrm1095.pfb></usr/local/texlive/20
23/texmf-dist/fonts/type1/public/cm-super/sfrm1200.pfb></usr/local/texlive/2023
/texmf-dist/fonts/type1/public/cm-super/sfti1095.pfb></usr/local/texlive/2023/t
exmf-dist/fonts/type1/public/cm-super/sfti1200.pfb>
Output written on motifs_supplement_final.pdf (5 pages, 714024 bytes).
PDF statistics:
 161 PDF objects out of 1000 (max. 8388607)
 119 compressed objects within 2 object streams
 20 named destinations out of 1000 (max. 500000)
 74 words of extra memory for PDF output out of 10000 (max. 10000000)
