# Supplementary material for: Teaching Recombinable Motifs Through Simple Examples
Source: Cogn Sci. 2025 Aug 14;49(8):e70103. doi: 10.1111/cogs.70103 (PMC12351526; doi:10.1111/cogs.70103)
Supplement: Supplementary file 1 — Data S1 [file COGS-49-e70103-s001.zip › cogs70103-sup-0001-SuppMat/motifs_supplement_final.out]

\BOOKMARK [1][-]{section.1}{\376\377\000S\000t\000i\000m\000u\000l\000i}{}% 1
\BOOKMARK [1][-]{section.2}{\376\377\000E\000x\000p\000e\000r\000i\000m\000e\000n\000t\000\040\0001\000:\000\040\000V\000a\000r\000i\000a\000n\000t\000s\000\040\000o\000f\000\040\000t\000h\000e\000\040\000p\000e\000d\000a\000g\000o\000g\000i\000c\000a\000l\000\040\000s\000a\000m\000p\000l\000i\000n\000g\000\040\000m\000o\000d\000e\000l}{}% 2
\BOOKMARK [2][-]{subsection.2.1}{\376\377\000B\000u\000i\000l\000d\000i\000n\000g\000\040\000a\000\040\000c\000o\000m\000p\000l\000e\000x\000i\000t\000y\000\040\000p\000e\000n\000a\000l\000t\000y\000\040\000i\000n\000t\000o\000\040\000t\000h\000e\000\040\000p\000e\000d\000a\000g\000o\000g\000i\000c\000a\000l\000\040\000s\000a\000m\000p\000l\000i\000n\000g\000\040\000m\000o\000d\000e\000l}{section.2}% 3
\BOOKMARK [2][-]{subsection.2.2}{\376\377\000B\000a\000s\000e\000l\000i\000n\000e\000\040\000s\000i\000m\000p\000l\000i\000c\000i\000t\000y\000\040\000m\000o\000d\000e\000l}{section.2}% 4
\BOOKMARK [2][-]{subsection.2.3}{\376\377\000L\000e\000f\000t\000-\000t\000o\000-\000r\000i\000g\000h\000t\000\040\000b\000i\000a\000s\000\040\000m\000o\000d\000e\000l}{section.2}% 5
\BOOKMARK [2][-]{subsection.2.4}{\376\377\000B\000u\000i\000l\000d\000i\000n\000g\000\040\000a\000\040\000l\000e\000f\000t\000-\000t\000o\000-\000r\000i\000g\000h\000t\000\040\000b\000i\000a\000s\000\040\000i\000n\000t\000o\000\040\000t\000h\000e\000\040\000p\000e\000d\000a\000g\000o\000g\000i\000c\000a\000l\000\040\000s\000a\000m\000p\000l\000i\000n\000g\000\040\000m\000o\000d\000e\000l}{section.2}% 6
\BOOKMARK [1][-]{section.3}{\376\377\000C\000o\000m\000p\000a\000r\000i\000n\000g\000\040\000l\000e\000a\000r\000n\000e\000r\000\040\000p\000e\000r\000f\000o\000r\000m\000a\000n\000c\000e\000\040\000t\000o\000\040\000t\000h\000e\000\040\000b\000a\000s\000e\000l\000i\000n\000e\000\040\000l\000e\000a\000r\000n\000e\000r\000\040\000m\000o\000d\000e\000l\000\040\000a\000f\000t\000e\000r\000\040\000e\000x\000c\000l\000u\000s\000i\000o\000n\000s}{}% 7
